# Supplementary material for: Potential of extracellular vesicle-derived microRNAs as a platform for biomarker discovery in acute lymphoblastic leukemia
Source: PLoS One. 2026 Jun 24;21(6):e0352501. doi: 10.1371/journal.pone.0352501 (PMC13293457; doi:10.1371/journal.pone.0352501)
Supplement: S1 File — This table summarizes the ATCC numbers, cell line names, lineage/disease models, parental or derivative status, paired comparators, previously described phenotypes or key characteristics, and sources of the ALL cell lines used in this study. (XLSX) [file pone.0352501.s001.xlsx]

## Sheet: Sheet1
S1 Table. Characteristics of ALL cell lines used in this study
ATCC no.	Cell line	Lineage/disease model	Parental or derivative status	Paired comparator	Previously described phenotype or key characteristic	Source
CCL-119	CCRF-CEM	Human T lymphoblast cell line derived from peripheral blood of a pediatric patient with ALL	Parental/reference CEM line	CEM/C2 and CEM/C1	Reference parental CEM model	ATCC
CRL-2264	CEM/C2	Human T lymphoblast cell line; ALL	Camptothecin-resistant derivative of CCRF-CEM	CCRF-CEM	Approximately 970-fold less sensitive to CPT than parental CEM cells; shows cross-resistance to CPT analogs and several other agents; atypical multidrug resistance with altered topoisomerase I activity	ATCC
CRL-2265	CEM/C1	Human T lymphoblast cell line; ALL	Camptothecin-resistant derivative of CCRF-CEM	CCRF-CEM	Selected and subcloned for resistance to CPT; shows cross-resistance to water-soluble and water-insoluble CPT analogs	ATCC
CRL-3273	NALM6, clone G5	Human B-cell precursor/precursor B-ALL cell line	Parental/reference NALM6 clone	N6/ADR	CD24-positive NALM6 clone; used as the paired parental comparator for N6/ADR	ATCC
CRL-3274	N6/ADR	Human B-cell precursor leukemia/ALL-derived multidrug-resistant line	Adriamycin/doxorubicin-selected derivative of NALM6	NALM6, clone G5	P-gp-positive multidrug-resistant variant; 4.6-fold resistant to adriamycin compared with parental NALM6 and cross-resistant to etoposide, vincristine, actinomycin D, and m-AMSA	ATCC
Abbreviations: ALL, acute lymphoblastic leukemia; ATCC, American Type Culture Collection; CPT, camptothecin; P-gp, P-glycoprotein.
