# Supplementary material for: Potential of extracellular vesicle-derived microRNAs as a platform for biomarker discovery in acute lymphoblastic leukemia
Source: PLoS One. 2026 Jun 24;21(6):e0352501. doi: 10.1371/journal.pone.0352501 (PMC13293457; doi:10.1371/journal.pone.0352501)
Supplement: S2 File — This table summarizes total read bases, raw reads, GC content, Q20 and Q30 values, trimmed reads, remaining reads after rRNA removal, and the number of known miRNAs detected per sample. (XLSX) [file pone.0352501.s002.xlsx]

## Sheet: Table 1
S2 Table. Sample-level summary of input RNA and small RNA-sequencing quality metrics for EV samples from five ALL cell lines
Samples	Total read bases	Raw reads	GC (%)	Q20 (%)	Q30 (%)	Trimmed read	Remaining reads after rRNA removal	Known miRNAs detected per sample
CCL-119	4842103812	94943212	38.59	94.87	90.74	40815005	39613381	202
CRL-2264	4639543848	90971448	39.56	94.24	89.8	45026342	43460013	163
CRL-2265	4533769440	88897440	45.86	96.71	93.59	20142690	51923017	145
CRL-3273	4234530918	83030018	37.83	93.08	88.05	44612219	23167420	207
CRL-3274	4824844137	94604787	43.28	95.25	91.27	43516774	39219595	297
Abbreviations: ALL, acute lymphoblastic leukemia; EV, extracellular vesicle
