# Supplementary material for: Potential of extracellular vesicle-derived microRNAs as a platform for biomarker discovery in acute lymphoblastic leukemia
Source: PLoS One. 2026 Jun 24;21(6):e0352501. doi: 10.1371/journal.pone.0352501 (PMC13293457; doi:10.1371/journal.pone.0352501)
Supplement: S6 File — This table lists EV-derived miRNAs, predicted target genes, fold changes, and P values, including predicted targets associated with miR-1226-5p, miR-760, and miR-29b-3p. (XLSX) [file pone.0352501.s006.xlsx]

## Sheet: Table 1
S3 Table. Predicted target genes associated with EV-derived miRNAs from chemoresistant ALL cell lines
miRNA	Predicted target genes	Fold change	P value
miR-1226-5p	ADORA3, AL031666.2, AL589765.1, ARHGAP30, AURKA, BHMT2, C10orf53, C2orf88, C5orf51, C8B, CCDC87, CDX4, CERCAM, COG4, CPA5, CS, CTD-2330K9.3, CYC1, DCN, EME1, FAM216B, FEZ1, FUOM, GABPB1, GADD45A, GBX2, GJB3, GPSM3, HAAO, ICOS, IFT88, IGFBP6, IL18, ITGB2, KRTAP13-3, LCE6A, LRRC4B, MAOB, MAT2B, MBIP, MLLT11, MPZ, NANOS3, NF2, NLRP5, OR2T34, PHOX2A, PLIN2, PRDM14, PRG2, PROKR2, PRR3, PRSS35, R3HDML,…	-2.37598	0.0664931
miR-760	AC005481.5, AC011366.3, ACKR3, AHI1, AKAP7, AL033381.1, AL360004.1, AP000322.53, AP001631.10, ARRDC2, ATP6V1G3, BATF3, BNIP1, BTBD10, C14orf79, C1orf228, C4orf6, CCDC155, CDK20, CENPA, CEP120, CHPF, CLEC12B, CRYGN, CYP2C18, CYP4F31P, CYTL1, DAO, DDX24, DOC2A, DPM3, DUSP27, ENKD1, EPO, ERVFRD-1, EVPLL, EXT1, FAM154A, FAM205A, FBXO16, FCGR3A, FCGR3B, FGA, FNDC4, FNDC8, FOXC1, GAST, GJA4, GNG3, GPR1…	-2.41867	0.0571925
miR-29b-3p	AC079354.2, AC127496.1, AIMP2, C12orf40, C1orf74, CARD18, CASP8, CLEC2D, CRIPAK, DAZL, DYM, GABRP, IMMP2L, ING3, IQUB, KREMEN2, LUZPP1, MCMBP, MUC22, NAP1L3, NAP1L6, NMI, RFXAP, RGS1, SCML1, SLC35B2, SLC9C1, TMEM141, TNFRSF9, ULBP2, UQCR11, VGLL1, WDR18	2.69592	0.0150972
Abbreviations: ALL, acute lymphoblastic leukemia; EV, extracellular vesicle
